# Supplementary material for: Combined Metal–Metal and Metal–Ligand Cooperativity in Dicopper-Catalyzed Azide–Alkyne Cycloaddition Reactions
Source: Organometallics. 2025 Nov 20;44(23):2786–95. doi: 10.1021/acs.organomet.5c00387 (PMC12690585; doi:10.1021/acs.organomet.5c00387)
Supplement: Supplementary file 1 [file om5c00387_si_001.xyz]

14
azide (0 1)
  N      -1.620856     -0.075253     -4.466221
  N      -1.029078     -0.225266     -5.425057
  N      -2.374535      0.103371     -3.511338
  C      -1.818679      0.064709     -2.213895
  C      -2.707613      0.272074     -1.157137
  C      -0.464963     -0.164173     -1.952284
  C      -2.251289      0.251672      0.153238
  H      -3.754411      0.448084     -1.379803
  C      -0.004596     -0.185284     -0.641665
  H       0.232572     -0.326312     -2.769156
  C      -0.903793      0.022891      0.393566
  H      -2.924942      0.410371      0.988018
  H       1.041342     -0.360978     -0.415432
  F      -0.459751      0.002506      1.656961

14
alkyne (0 1)
  C       3.209512     -0.667624      3.518415
  C       2.182659     -0.910396      4.109599
  H       4.114620     -0.453893      2.997377
  C       0.972524     -1.195887      4.806179
  C       0.125699     -0.155257      5.218185
  C       0.610109     -2.521714      5.090113
  C      -1.053511     -0.428864      5.896513
  C      -0.567338     -2.803915      5.767985
  C      -1.381681     -1.751116      6.160957
  H       0.402771      0.870729      5.000399
  H       1.262351     -3.328524      4.773113
  H      -1.719179      0.362960      6.221968
  H      -0.862443     -3.822341      5.995450
  F      -2.518033     -2.019126      6.814855

28
pdt (0 1)
  C      -0.371068      3.014618      4.218297
  C      -0.088664      1.805788      3.618092
  N      -1.545468      3.470945      3.691198
  N      -1.988646      2.630728      2.817130
  N      -1.116375      1.607515      2.756838
  C       0.357693      3.762465      5.239853
  C      -0.171635      4.963621      5.727901
  C       1.579322      3.307387      5.748376
  C       0.499362      5.693103      6.699452
  H      -1.118285      5.314023      5.330492
  C       2.260203      4.026851      6.721516
  H       2.011048      2.380612      5.381494
  C       1.707517      5.212475      7.183424
  H       0.100625      6.624770      7.085860
  H       3.207637      3.685111      7.123517
  C      -1.344617      0.524009      1.879895
  C      -2.653659      0.209484      1.515733
  C      -0.272063     -0.215394      1.385522
  C      -2.889738     -0.852819      0.654728
  H      -3.468351      0.806014      1.908893
  C      -0.507375     -1.290013      0.536732
  H       0.746323      0.057105      1.641606
  C      -1.813817     -1.592185      0.182957
  H      -3.896466     -1.120153      0.353735
  H       0.307924     -1.882023      0.136583
  F       2.359943      5.911299      8.121702
  F      -2.042316     -2.622469     -0.638305
  H       0.700961      1.085100      3.752901

76
2 (0 1)
 Cu      -0.926217      0.208757     -3.946080
 Cu      -1.256640     -0.434842     -1.606549
  P      -0.324113      0.912866     -6.047099
  P      -1.174001     -0.768878      0.656461
  N       1.110846     -0.218227     -3.654866
  N       0.763471     -1.087556     -1.543673
  C       1.427440      0.653869     -5.881013
  C       1.931862      0.114301     -4.714035
  C       3.360304     -0.118924     -4.590323
  C       3.886442     -0.665461     -3.474423
  C       3.027144     -1.026565     -2.384758
  C       1.626209     -0.769107     -2.549054
  C       3.472042     -1.587649     -1.196413
  C       2.566479     -1.908438     -0.188301
  C       1.217733     -1.649981     -0.413783
  C       0.179827     -2.031867      0.615453
  C      -0.452108      0.629354      1.642242
  C      -2.553059     -1.533783      1.643096
  C      -2.624526      0.046864     -2.949201
  C      -3.859269      0.072835     -2.962084
  H       2.124576      0.880833     -6.682796
  H       3.992688      0.158676     -5.428337
  H       4.955702     -0.840936     -3.382458
  H       4.535521     -1.773558     -1.062576
  H       2.890433     -2.359587      0.743171
  H       0.641602     -2.207500      1.592005
  H      -0.297594     -2.972000      0.307432
  H      -3.055363     -0.673058      2.107386
  H       0.489229      0.823730      1.107579
  C      -0.906198     -0.224960     -7.407579
  H      -1.963019      0.030283     -7.562334
  C      -0.586815      2.668401     -6.624715
  H      -0.512534      3.226826     -5.681457
  C      -5.278763      0.089072     -2.957175
  C      -6.012071     -1.108278     -3.061570
  C      -5.988592      1.298874     -2.838137
  C      -7.400010     -1.100723     -3.045733
  C      -7.376500      1.314911     -2.823280
  C      -8.062794      0.112922     -2.926796
  H      -5.473357     -2.045742     -3.156377
  H      -5.432408      2.227353     -2.758364
  H      -7.975108     -2.017171     -3.125702
  H      -7.933897      2.241300     -2.733158
  F      -9.404429      0.124471     -2.910857
  C       0.466039      3.227308     -7.577641
  H       1.472157      3.124865     -7.161534
  H       0.448296      2.726231     -8.549848
  H       0.282541      4.293866     -7.754923
  C      -2.006108      2.843113     -7.162067
  H      -2.130431      2.340509     -8.127780
  H      -2.752337      2.438387     -6.469701
  H      -2.227455      3.905108     -7.315968
  C      -0.155301     -0.107595     -8.729830
  H       0.919335     -0.258368     -8.579544
  H      -0.501861     -0.872384     -9.435410
  H      -0.300686      0.866818     -9.203753
  C      -0.831911     -1.647661     -6.851638
  H      -1.436019     -1.751735     -5.943363
  H      -1.194566     -2.370879     -7.591073
  H       0.202437     -1.907533     -6.598901
  C      -1.348975      1.858660      1.492248
  H      -1.530636      2.093354      0.439009
  H      -2.321843      1.702701      1.973307
  H      -0.885814      2.730076      1.967476
  C      -0.136958      0.335910      3.105352
  H      -1.053771      0.177419      3.683097
  H       0.502393     -0.543810      3.228236
  H       0.386856      1.187370      3.554284
  C      -2.127215     -2.512225      2.736878
  H      -3.005791     -2.851986      3.296766
  H      -1.656658     -3.401625      2.304476
  H      -1.425454     -2.074259      3.450242
  C      -3.530197     -2.188678      0.662584
  H      -3.055679     -3.029908      0.142555
  H      -4.402310     -2.582276      1.196465
  H      -3.871964     -1.483269     -0.100490

90
2-TS (0 1)
 Cu       2.165384      2.752125      2.747779
 Cu       0.665828      1.748483      4.379154
  P       3.674853      3.419956      1.159161
  P      -0.276688      2.072137      6.514536
  N       3.753190      2.123744      3.866530
  N       2.389720      1.388281      5.580712
  C       5.128349      2.934149      2.060062
  C       4.994649      2.354354      3.305760
  C       6.175002      1.976175      4.060670
  C       6.073935      1.453639      5.300882
  C       4.782031      1.252235      5.889817
  C       3.644419      1.593911      5.091460
  C       4.576837      0.774270      7.176584
  C       3.285151      0.636543      7.674985
  C       2.217667      0.947144      6.837259
  C       0.797737      0.794064      7.318216
  C       0.265898      3.659262      7.311216
  C      -2.001182      1.717728      7.123433
  H       6.131127      3.077788      1.667533
  H       7.144001      2.138907      3.599155
  H       6.959132      1.184500      5.871824
  H       5.436753      0.524980      7.794086
  H       3.100632      0.285355      8.683980
  H       0.765002      0.815161      8.411764
  H      -2.461083      2.712341      7.209335
  H       1.344564      3.667349      7.100709
  C       3.622951      2.423662     -0.420679
  H       3.129999      3.068455     -1.161149
  C       3.892777      5.193683      0.646121
  H       4.047399      5.697403      1.610005
  C       0.226101      2.629344      2.667255
  C      -0.812931      2.691608      1.954841
  N      -1.248026      0.107984      2.881993
  N      -1.780601      0.895291      2.199819
  N      -0.229929     -0.045234      3.625343
  C       0.054402      3.769595      8.816242
  H      -1.011307      3.796594      9.067380
  H       0.514102      2.940133      9.362476
  H       0.500282      4.697130      9.192827
  C      -0.369541      4.826772      6.557295
  H      -0.166840      4.760319      5.484008
  H      -1.457324      4.846673      6.693716
  H       0.022269      5.780268      6.927363
  C      -2.090677      1.013370      8.475211
  H      -3.139285      0.917986      8.778620
  H      -1.677541      0.001056      8.415464
  H      -1.561294      1.548380      9.267180
  C      -2.751403      0.934291      6.045690
  H      -2.298743     -0.052682      5.898826
  H      -3.795075      0.779660      6.341630
  H      -2.736130      1.455292      5.084349
  C       5.097055      5.470119     -0.246864
  H       6.024094      5.083774      0.187293
  H       4.966587      5.019415     -1.236286
  H       5.222146      6.549082     -0.395255
  C       2.597196      5.718053      0.029206
  H       2.389472      5.235730     -0.932582
  H       1.738904      5.534113      0.682540
  H       2.669083      6.795451     -0.156683
  C       4.998338      2.013103     -0.937194
  H       5.504842      1.382774     -0.199056
  H       4.898780      1.435816     -1.863684
  H       5.644721      2.870268     -1.142122
  C       2.743322      1.197092     -0.177370
  H       1.731288      1.480822      0.126757
  H       2.677982      0.580242     -1.081207
  H       3.167484      0.574929      0.620063
  C      -1.641170      3.414237      1.027815
  C      -2.496653      2.790871      0.108028
  C      -1.559267      4.819165      1.023503
  C      -3.243782      3.542752     -0.789904
  C      -2.301566      5.577237      0.130118
  C      -3.136330      4.924741     -0.766585
  H      -2.570565      1.710515      0.101674
  H      -0.902174      5.305001      1.737644
  H      -3.905532      3.070965     -1.508336
  H      -2.244658      6.660398      0.120009
  C      -0.098692     -1.275748      4.293442
  C       1.172295     -1.594195      4.782730
  C      -1.164945     -2.152737      4.527084
  C       1.373996     -2.754435      5.519314
  C      -0.964708     -3.321196      5.252581
  C       0.300377     -3.603144      5.747233
  H       1.993815     -0.915082      4.582175
  H      -2.149527     -1.914759      4.136241
  H       2.354092     -3.009160      5.907794
  H      -1.779606     -4.011355      5.443151
  F      -3.857771      5.651699     -1.632562
  F       0.489541     -4.724988      6.458712
  H       0.407604     -0.180948      6.996200

90
3 (0 1)
 Cu       2.052853      2.130086      2.782306
 Cu       0.698620      1.913058      4.782023
  P       3.435410      2.638089      1.049515
  P      -0.423260      1.932206      6.776132
  N       3.597137      2.688591      4.057611
  N       2.406062      2.160327      5.957080
  C       4.787442      3.242902      2.035917
  C       4.718235      3.185989      3.411151
  C       5.836528      3.654186      4.217949
  C       5.795310      3.596501      5.564965
  C       4.627834      3.076932      6.226094
  C       3.548741      2.639395      5.391012
  C       4.478980      3.000663      7.600690
  C       3.312906      2.488623      8.152407
  C       2.303884      2.070429      7.290493
  C       1.033662      1.460597      7.833294
  C      -0.771780      3.693420      7.259758
  C      -1.841690      0.881233      7.354356
  H       5.693771      3.634542      1.586267
  H       6.705511      4.041649      3.698201
  H       6.630722      3.948225      6.167758
  H       5.296603      3.338988      8.250649
  H       3.182529      2.399194      9.223592
  H       0.900981      1.713871      8.890815
  H      -2.716639      1.513353      7.196862
  H       0.214723      4.175792      7.140526
  C       4.096568      1.305544     -0.073078
  H       3.469016      1.330214     -0.972695
  C       2.860400      4.040226     -0.049425
  H       2.553316      4.789892      0.683263
  C       0.017891      1.992648      2.868547
  C      -0.621095      3.069357      2.258465
  N      -1.823213      1.361515      1.691895
  N      -1.712370      2.642442      1.555569
  N      -0.794674      0.948058      2.473904
  C      -1.251843      3.913417      8.683241
  H      -2.251420      3.473605      8.839013
  H      -0.567152      3.480911      9.431942
  H      -1.329545      4.989149      8.893402
  C      -1.735164      4.301772      6.229821
  H      -1.349671      4.214878      5.214415
  H      -2.716438      3.825466      6.260251
  H      -1.878653      5.376841      6.447659
  C      -1.774172      0.458285      8.817223
  H      -2.686745     -0.089237      9.088774
  H      -0.929912     -0.219901      9.002244
  H      -1.679178      1.311215      9.501168
  C      -1.954899     -0.339279      6.423438
  H      -1.056804     -0.962668      6.467858
  H      -2.807957     -0.956323      6.725337
  H      -2.101579     -0.043323      5.380270
  C       3.947812      4.632653     -0.958233
  H       4.824659      4.935282     -0.389351
  H       4.251486      3.922743     -1.735541
  H       3.551362      5.519400     -1.463423
  C       1.633393      3.600990     -0.846196
  H       1.880889      2.855738     -1.608677
  H       0.860714      3.175015     -0.195284
  H       1.198247      4.460764     -1.368508
  C       5.562449      1.494548     -0.463817
  H       6.199571      1.477497      0.424919
  H       5.883230      0.688484     -1.131048
  H       5.732909      2.446515     -0.975933
  C       3.897677     -0.037341      0.628216
  H       2.840008     -0.231420      0.837909
  H       4.276885     -0.862253      0.010889
  H       4.439420     -0.061503      1.581972
  C      -0.204659      4.478686      2.245542
  C      -0.828437      5.386867      1.363174
  C       0.843048      4.944639      3.050871
  C      -0.407944      6.704470      1.294688
  C       1.277281      6.260406      2.988557
  C       0.647845      7.126217      2.096527
  H      -1.635892      5.035170      0.738534
  H       1.335707      4.263097      3.741240
  H      -0.867620      7.414396      0.619769
  H       2.095686      6.614839      3.604194
  C      -0.694968     -0.397463      2.849419
  C       0.500162     -0.899154      3.369400
  C      -1.812959     -1.233824      2.728589
  C       0.576763     -2.220708      3.799578
  C      -1.725427     -2.557294      3.151391
  C      -0.548084     -3.032030      3.692822
  H       1.377081     -0.264338      3.434536
  H      -2.719158     -0.829485      2.318234
  H       1.498032     -2.625522      4.211721
  H      -2.590169     -3.214214      3.073111
  F       1.063482      8.397204      2.017583
  F      -0.476028     -4.296669      4.108026
  H       1.099637      0.365961      7.767872

104
3-TS (0 1)
 Cu       2.507492      1.619497      2.644642
 Cu       1.321629      1.434312      4.789451
  P       3.832341      2.980604      1.217171
  P       0.274660      1.205946      6.808050
  N       4.240887      2.054679      4.068021
  N       3.087056      1.435821      5.957955
  C       5.346503      2.285719      1.970682
  C       5.390727      2.282164      3.408135
  C       6.634910      2.347102      4.118217
  C       6.666078      2.165767      5.466411
  C       5.460806      1.860207      6.158485
  C       4.268712      1.794091      5.386261
  C       5.373643      1.595796      7.531721
  C       4.160809      1.245092      8.088683
  C       3.032603      1.146925      7.257186
  C       1.725176      0.631683      7.812399
  C      -0.094504      2.843010      7.612840
  C      -1.083743      0.015477      7.218489
  H       6.305484      2.456674      1.483082
  H       7.541620      2.548968      3.557475
  H       7.597696      2.230454      6.022358
  H       6.269435      1.652638      8.145184
  H       4.071306      1.016663      9.145213
  H       1.633311      0.892489      8.872466
  H      -1.202043     -0.032624      8.309075
  H       0.913783      3.265960      7.735468
  C       3.859564      2.438237     -0.575425
  H       3.804208      3.371477     -1.151576
  C       4.130320      4.817017      1.139256
  H       4.177549      5.109813      2.195838
  C       0.501078      2.031906      3.057798
  C       0.069943      3.355504      2.881104
  N      -1.582398      2.160152      2.160025
  N      -1.177470      3.373841      2.330449
  N      -0.597940      1.344736      2.592071
  C      -0.745272      2.731515      8.987771
  H      -1.763002      2.335181      8.915967
  H      -0.180554      2.085333      9.668013
  H      -0.812599      3.720727      9.452966
  C      -0.865694      3.766860      6.671116
  H      -0.356607      3.875762      5.710137
  H      -1.875133      3.396698      6.470728
  H      -0.960559      4.761674      7.119109
  C      -0.716985     -1.366470      6.678846
  H      -1.551036     -2.059135      6.831858
  H      -0.507735     -1.329393      5.604393
  H       0.155397     -1.795427      7.179549
  C      -2.387238      0.501530      6.584720
  H      -2.268285      0.631053      5.503915
  H      -3.175291     -0.241588      6.745270
  H      -2.731959      1.448108      7.008102
  C       5.435763      5.207769      0.455225
  H       6.303827      4.761339      0.948418
  H       5.446160      4.897648     -0.595810
  H       5.562237      6.296603      0.473752
  C       2.928165      5.518243      0.511346
  H       2.832153      5.274065     -0.552825
  H       1.996128      5.243655      1.010620
  H       3.042719      6.604832      0.587759
  C       5.119811      1.689870     -0.998460
  H       5.224799      0.756115     -0.437986
  H       5.059568      1.436449     -2.063125
  H       6.025442      2.285329     -0.848815
  C       2.600088      1.621393     -0.869083
  H       1.692722      2.172592     -0.603318
  H       2.548232      1.366898     -1.934395
  H       2.606567      0.693890     -0.288248
  C       0.719580      4.607959      3.263990
  C       0.103016      5.833124      2.967909
  C       1.939894      4.628577      3.953613
  C       0.690225      7.038066      3.331276
  C       2.536558      5.827727      4.325708
  C       1.903593      7.019236      4.004528
  H      -0.846068      5.819305      2.442497
  H       2.443031      3.693600      4.183743
  H       0.222027      7.989025      3.100095
  H       3.483460      5.846433      4.855840
  C      -0.870398     -0.036251      2.703373
  C       0.166123     -0.967778      2.697255
  C      -2.193277     -0.456379      2.865884
  C      -0.112471     -2.318060      2.884432
  C      -2.475633     -1.805598      3.036796
  C      -1.429049     -2.716704      3.053859
  H       1.186533     -0.637972      2.532689
  H      -2.984742      0.283719      2.853720
  H       0.682436     -3.055450      2.893142
  H      -3.493967     -2.155153      3.167690
  F       2.476585      8.181416      4.357701
  F      -1.701022     -4.017340      3.238844
  H       1.743879     -0.464387      7.760621
  C       3.870786     -0.008693      2.036723
  C       3.624492     -1.008730      2.723226
  H       4.835838      1.050369      1.828986
  C       3.305350     -2.153671      3.504006
  C       3.425881     -3.451825      2.977802
  C       2.830214     -2.003874      4.819645
  C       3.082160     -4.564250      3.735267
  C       2.487419     -3.110261      5.583010
  C       2.616366     -4.376283      5.029083
  H       3.786570     -3.575299      1.962099
  H       2.724532     -1.000985      5.222122
  H       3.167216     -5.570208      3.338694
  H       2.117563     -3.012417      6.597957
  F       2.282133     -5.444812      5.764921

14
3-TSalkyne (0 1)
  C      -0.177864      0.000000     -3.490640
  C      -0.166086     -0.013636     -2.253022
  C      -0.189204     -0.022635     -0.831142
  C      -0.262095     -1.227704     -0.110643
  C      -0.169559      1.187909     -0.114696
  C      -0.316439     -1.227790      1.277317
  H      -0.282994     -2.165220     -0.656189
  C      -0.220955      1.195597      1.271531
  H      -0.126431      2.119408     -0.670928
  C      -0.295753     -0.013424      1.948988
  H      -0.376783     -2.150863      1.843665
  H      -0.208900      2.119811      1.839130
  F      -0.348850     -0.006158      3.287664
  H       0.651817      0.204705     -4.659321

90
3-TS3 (0 1)
 Cu       2.507492      1.619497      2.644642
 Cu       1.321629      1.434312      4.789451
  P       3.832341      2.980604      1.217171
  P       0.274660      1.205946      6.808050
  N       4.240887      2.054679      4.068021
  N       3.087056      1.435821      5.957955
  C       5.346503      2.285719      1.970682
  C       5.390727      2.282164      3.408135
  C       6.634910      2.347102      4.118217
  C       6.666078      2.165767      5.466411
  C       5.460806      1.860207      6.158485
  C       4.268712      1.794091      5.386261
  C       5.373643      1.595796      7.531721
  C       4.160809      1.245092      8.088683
  C       3.032603      1.146925      7.257186
  C       1.725176      0.631683      7.812399
  C      -0.094504      2.843010      7.612840
  C      -1.083743      0.015477      7.218489
  H       6.305484      2.456674      1.483082
  H       7.541620      2.548968      3.557475
  H       7.597696      2.230454      6.022358
  H       6.269435      1.652638      8.145184
  H       4.071306      1.016663      9.145213
  H       1.633311      0.892489      8.872466
  H      -1.202043     -0.032624      8.309075
  H       0.913783      3.265960      7.735468
  C       3.859564      2.438237     -0.575425
  H       3.804208      3.371477     -1.151576
  C       4.130320      4.817017      1.139256
  H       4.177549      5.109813      2.195838
  C       0.501078      2.031906      3.057798
  C       0.069943      3.355504      2.881104
  N      -1.582398      2.160152      2.160025
  N      -1.177470      3.373841      2.330449
  N      -0.597940      1.344736      2.592071
  C      -0.745272      2.731515      8.987771
  H      -1.763002      2.335181      8.915967
  H      -0.180554      2.085333      9.668013
  H      -0.812599      3.720727      9.452966
  C      -0.865694      3.766860      6.671116
  H      -0.356607      3.875762      5.710137
  H      -1.875133      3.396698      6.470728
  H      -0.960559      4.761674      7.119109
  C      -0.716985     -1.366470      6.678846
  H      -1.551036     -2.059135      6.831858
  H      -0.507735     -1.329393      5.604393
  H       0.155397     -1.795427      7.179549
  C      -2.387238      0.501530      6.584720
  H      -2.268285      0.631053      5.503915
  H      -3.175291     -0.241588      6.745270
  H      -2.731959      1.448108      7.008102
  C       5.435763      5.207769      0.455225
  H       6.303827      4.761339      0.948418
  H       5.446160      4.897648     -0.595810
  H       5.562237      6.296603      0.473752
  C       2.928165      5.518243      0.511346
  H       2.832153      5.274065     -0.552825
  H       1.996128      5.243655      1.010620
  H       3.042719      6.604832      0.587759
  C       5.119811      1.689870     -0.998460
  H       5.224799      0.756115     -0.437986
  H       5.059568      1.436449     -2.063125
  H       6.025442      2.285329     -0.848815
  C       2.600088      1.621393     -0.869083
  H       1.692722      2.172592     -0.603318
  H       2.548232      1.366898     -1.934395
  H       2.606567      0.693890     -0.288248
  C       0.719580      4.607959      3.263990
  C       0.103016      5.833124      2.967909
  C       1.939894      4.628577      3.953613
  C       0.690225      7.038066      3.331276
  C       2.536558      5.827727      4.325708
  C       1.903593      7.019236      4.004528
  H      -0.846068      5.819305      2.442497
  H       2.443031      3.693600      4.183743
  H       0.222027      7.989025      3.100095
  H       3.483460      5.846433      4.855840
  C      -0.870398     -0.036251      2.703373
  C       0.166123     -0.967778      2.697255
  C      -2.193277     -0.456379      2.865884
  C      -0.112471     -2.318060      2.884432
  C      -2.475633     -1.805598      3.036796
  C      -1.429049     -2.716704      3.053859
  H       1.186533     -0.637972      2.532689
  H      -2.984742      0.283719      2.853720
  H       0.682436     -3.055450      2.893142
  H      -3.493967     -2.155153      3.167690
  F       2.476585      8.181416      4.357701
  F      -1.701022     -4.017340      3.238844
  H       1.743879     -0.464387      7.760621

104
4 (0 1)
 Cu       2.222691      1.148340      3.458430
 Cu       1.157489      1.168941      5.578445
  P       3.563085      0.705585      1.717607
  P       0.766970      1.884443      7.676447
  N       4.490885      1.963344      4.298080
  N       3.573094      2.240949      6.369701
  C       5.217927      1.508477      2.062476
  C       5.131789      2.432383      3.246443
  C       5.681272      3.739318      3.208908
  C       5.530693      4.561222      4.297171
  C       4.821777      4.090264      5.424255
  C       4.314018      2.764038      5.372968
  C       4.538646      4.851071      6.580128
  C       3.773652      4.300627      7.579713
  C       3.297735      2.973324      7.428193
  C       2.409025      2.318442      8.444327
  C      -0.133457      3.507710      7.758168
  C       0.031868      0.733666      8.932097
  H       5.933845      0.710506      2.286837
  H       6.204308      4.077318      2.320160
  H       5.928555      5.572763      4.294336
  H       4.911753      5.869371      6.657629
  H       3.526989      4.864276      8.473860
  H       2.277923      2.936509      9.337384
  H       0.129121      1.198308      9.922855
  H       0.600118      4.191148      7.306645
  C       4.023916     -1.057851      1.371552
  H       4.791796     -1.070367      0.585951
  C       3.082351      1.505906      0.108186
  H       3.321315      2.561981      0.301748
  C       1.187370     -0.580934      4.469982
  N       0.266825     -1.077819      3.576012
  N       1.038560     -2.850950      4.461125
  N       0.196837     -2.429372      3.577030
  C       1.664938     -1.776598      5.022484
  C      -0.460956      3.995055      9.165359
  H      -1.211436      3.359265      9.646023
  H       0.418303      4.024812      9.816831
  H      -0.870924      5.009891      9.121558
  C      -1.357987      3.515199      6.844575
  H      -1.095856      3.160478      5.844094
  H      -2.165088      2.889178      7.235264
  H      -1.740054      4.536461      6.745863
  C       0.795272     -0.590302      8.901854
  H       0.372872     -1.277442      9.642783
  H       0.711928     -1.059194      7.916786
  H       1.861296     -0.485488      9.120774
  C      -1.445500      0.489779      8.628499
  H      -1.577024      0.141171      7.597623
  H      -1.836451     -0.287928      9.293053
  H      -2.057276      1.384086      8.768500
  C       3.883265      1.035114     -1.100909
  H       4.964058      1.115419     -0.942033
  H       3.658476     -0.007882     -1.344980
  H       3.631899      1.638027     -1.980268
  C       1.573070      1.417176     -0.110325
  H       1.240579      0.389583     -0.280204
  H       1.027728      1.798529      0.757989
  H       1.283288      2.008497     -0.985893
  C       4.579262     -1.684303      2.650223
  H       3.831820     -1.652235      3.448306
  H       4.831766     -2.734277      2.469069
  H       5.481166     -1.186510      3.018293
  C       2.796335     -1.836961      0.902731
  H       2.390643     -1.458519     -0.039204
  H       3.059727     -2.889409      0.754216
  H       2.004985     -1.802344      1.658048
  C      -0.533718     -0.370966      2.651716
  C      -0.927408      0.940950      2.911305
  C      -0.926597     -0.997204      1.466326
  C      -1.684189      1.639169      1.977874
  C      -1.699151     -0.308737      0.539667
  C      -2.059486      1.005061      0.804059
  H      -0.623687      1.427206      3.830851
  H      -0.626800     -2.023513      1.290564
  H      -1.985792      2.664961      2.158612
  H      -2.015994     -0.775288     -0.386740
  C       2.647519     -1.954884      6.090377
  C       3.580476     -0.951906      6.375002
  C       2.646691     -3.116386      6.874173
  C       4.463219     -1.077550      7.441447
  C       3.532475     -3.260016      7.935695
  C       4.423173     -2.231412      8.210351
  H       3.613414     -0.058002      5.762952
  H       1.932142     -3.900153      6.643779
  H       5.185895     -0.299716      7.666907
  H       3.537592     -4.150774      8.555103
  F      -2.791320      1.675998     -0.098325
  F       5.273038     -2.360648      9.244548
  H       2.864534      1.368528      8.741892
  C       1.441003      2.865346      4.125927
  C       1.018051      4.009309      4.318894
  H       5.583569      2.033533      1.174841
  C       0.491334      5.304521      4.575528
  C      -0.717272      5.721098      3.987726
  C       1.139665      6.190898      5.455265
  C      -1.263285      6.965449      4.270322
  C       0.600132      7.436562      5.747714
  C      -0.596568      7.806067      5.150764
  H      -1.225080      5.047717      3.304815
  H       2.074114      5.880413      5.910674
  H      -2.195381      7.292180      3.821723
  H       1.091651      8.124494      6.427706
  F      -1.122566      9.007528      5.432122

104
4-TS (0 1)
 Cu      -2.853284     -2.744647     -2.957857
 Cu      -1.010605     -2.240894     -4.982643
  P      -3.746477     -4.165981     -1.415530
  P       0.046957     -2.335770     -6.985077
  N      -3.858246     -4.107586     -4.382645
  N      -2.694758     -3.188378     -6.166705
  C      -5.032417     -5.022203     -2.425225
  C      -4.812367     -4.904757     -3.913684
  C      -5.683575     -5.629064     -4.753391
  C      -5.583653     -5.471148     -6.111549
  C      -4.594289     -4.622574     -6.633176
  C      -3.707602     -3.971243     -5.729481
  C      -4.445964     -4.364112     -8.018087
  C      -3.453289     -3.530958     -8.434770
  C      -2.550531     -2.971704     -7.483507
  C      -1.501833     -2.059077     -7.922012
  C       0.708237     -4.009436     -7.497556
  C       1.270940     -1.103327     -7.611545
  H      -5.988180     -4.529296     -2.205503
  H      -6.437214     -6.271541     -4.310880
  H      -6.261388     -5.983393     -6.789779
  H      -5.126910     -4.832921     -8.723704
  H      -3.311194     -3.298073     -9.484604
  H      -1.409174     -2.015934     -9.009536
  H       0.768612     -0.147010     -7.438262
  H       1.799364     -3.878402     -7.499342
  C      -4.691132     -3.762963      0.135686
  H      -5.629742     -3.349906     -0.261379
  C      -2.539106     -5.517058     -1.017136
  H      -3.069739     -6.323968     -0.493800
  C      -2.319251      0.277836     -6.458911
  N      -2.903134      0.336714     -5.219537
  N      -1.519340      1.945075     -5.117517
  N      -2.416375      1.337668     -4.424785
  C      -1.431375      1.349918     -6.350334
  C       0.354594     -5.049334     -6.433418
  H      -0.729836     -5.187668     -6.367653
  H       0.706702     -4.743583     -5.443476
  H       0.803558     -6.019559     -6.676687
  C       0.268977     -4.472050     -8.883689
  H       0.504582     -3.743136     -9.662832
  H      -0.810762     -4.652902     -8.908294
  H       0.766031     -5.414308     -9.141992
  C       2.528751     -1.136247     -6.745997
  H       3.199121     -0.323033     -7.042719
  H       3.081041     -2.076314     -6.864968
  H       2.293004     -1.009472     -5.686962
  C       1.602713     -1.219343     -9.094810
  H       2.142738     -2.147103     -9.314275
  H       2.243752     -0.383409     -9.393436
  H       0.708268     -1.179521     -9.723138
  C      -1.421740     -4.969577     -0.131271
  H      -1.782767     -4.668766      0.855987
  H      -0.951316     -4.100134     -0.604141
  H      -0.652571     -5.735105      0.017943
  C      -1.963596     -6.057960     -2.326446
  H      -1.481539     -5.255761     -2.896574
  H      -2.727495     -6.511255     -2.965142
  H      -1.210806     -6.824136     -2.111626
  C      -3.997245     -2.652348      0.923903
  H      -3.058252     -2.995668      1.367082
  H      -4.641482     -2.309811      1.740692
  H      -3.762264     -1.795703      0.285212
  C      -5.026999     -4.969369      1.006213
  H      -5.551321     -5.749982      0.445731
  H      -5.671435     -4.669005      1.839569
  H      -4.122728     -5.411787      1.436478
  C      -3.978119     -0.416878     -4.726424
  C      -4.136807     -0.567836     -3.340942
  C      -4.905365     -0.981714     -5.600245
  C      -5.223178     -1.290141     -2.842283
  C      -5.978190     -1.718665     -5.105062
  C      -6.118493     -1.862482     -3.735422
  H      -3.433655     -0.076340     -2.678882
  H      -4.769001     -0.836327     -6.666007
  H      -5.386095     -1.382485     -1.773977
  H      -6.702873     -2.175274     -5.770343
  C      -0.509407      1.852347     -7.364396
  C      -0.714054      1.557424     -8.720279
  C       0.613186      2.614642     -7.011880
  C       0.186480      1.977599     -9.691726
  C       1.520399      3.043310     -7.973018
  C       1.297389      2.710938     -9.301478
  H      -1.596651      0.991061     -9.001418
  H       0.764913      2.862110     -5.966779
  H       0.036949      1.753351    -10.742783
  H       2.396257      3.626419     -7.708133
  F      -7.139881     -2.599838     -3.247550
  F       2.176563      3.114137    -10.235404
  H      -1.919154     -0.987709     -7.438887
  C      -1.154072     -1.857604     -2.993503
  C      -0.060112     -1.284842     -3.126897
  H      -5.153241     -6.078307     -2.154322
  C       1.193305     -0.601201     -3.200163
  C       1.251707      0.732020     -3.640577
  C       2.386324     -1.263850     -2.869519
  C       2.474712      1.379111     -3.756212
  C       3.611920     -0.621249     -2.984347
  C       3.635677      0.692839     -3.430185
  H       0.332567      1.248251     -3.903763
  H       2.340531     -2.293755     -2.530201
  H       2.539700      2.406217     -4.099047
  H       4.542868     -1.120153     -2.737667
  F       4.817167      1.315339     -3.550485

104
4' (0 1)
  P       1.964450      1.957048     -3.048699
  P      -0.928942      0.924408      2.366223
  N       2.724725      0.646697     -0.497482
  N       1.686995      0.344827      1.519386
  C       3.614913      1.523763     -2.531768
  C       3.805949      1.022816     -1.261587
  C       5.121346      0.919446     -0.657030
  C       5.254726      0.719190      0.675109
  C       4.091403      0.576816      1.502238
  C       2.835886      0.515326      0.834352
  C       4.096073      0.476467      2.890579
  C       2.897589      0.366255      3.585048
  C       1.709115      0.308895      2.854090
  C       0.361614      0.253574      3.522941
  C      -0.394391      2.703732      2.159739
  C      -2.454572      0.956784      3.421333
  H       4.481010      1.796920     -3.128923
  H       5.989454      1.068340     -1.291418
  H       6.237465      0.683858      1.138368
  H       5.042892      0.502396      3.424385
  H       2.873555      0.323579      4.668211
  H       0.384476      0.776745      4.485595
  H      -2.248440      1.634893      4.260013
  H       0.697742      2.619382      2.117571
  C       1.759101      1.211559     -4.740797
  H       2.603563      1.562634     -5.349088
  C       2.044500      3.814223     -3.276478
  H       2.614213      4.109924     -2.385893
  C      -0.762250      3.629064      3.313842
  H      -1.843584      3.783524      3.385443
  H      -0.411732      3.243398      4.276680
  H      -0.301370      4.612207      3.167242
  C      -0.852987      3.240251      0.806037
  H      -0.492741      2.589955      0.001310
  H      -1.943814      3.290140      0.725519
  H      -0.457072      4.248546      0.638309
  C      -2.769138     -0.430560      3.977940
  H      -3.703779     -0.390815      4.547772
  H      -2.897747     -1.163655      3.178292
  H      -1.988670     -0.795001      4.651150
  C      -3.633263      1.503807      2.617418
  H      -3.858821      0.851000      1.769164
  H      -4.526976      1.546896      3.249056
  H      -3.448323      2.512612      2.236316
  C       2.839912      4.233265     -4.508979
  H       3.826738      3.761085     -4.533156
  H       2.317136      3.975351     -5.435483
  H       2.991718      5.318507     -4.510677
  C       0.680206      4.495441     -3.205118
  H       0.006242      4.161327     -3.999964
  H       0.194211      4.303981     -2.243266
  H       0.795395      5.580510     -3.306522
  C       1.853931     -0.306180     -4.603909
  H       1.004475     -0.695233     -4.030771
  H       1.835086     -0.779567     -5.591628
  H       2.774857     -0.603711     -4.093523
  C       0.449956      1.620791     -5.408309
  H       0.396596      2.695529     -5.602597
  H       0.342663      1.107904     -6.370536
  H      -0.409228      1.346588     -4.787554
  H       0.086340     -0.791334      3.714115
 Cu      -0.346991     -0.546579      0.661965
 Cu       0.962854      0.622132     -1.367357
  C      -0.884289     -0.083730     -1.754679
  C      -0.258757     -1.102731     -1.323733
  C      -1.984900      0.605760     -2.365311
  C      -3.125712     -0.130425     -2.732724
  C      -1.960342      1.986739     -2.600532
  C      -4.207471      0.500992     -3.328127
  H      -3.159842     -1.195834     -2.532628
  C      -3.036520      2.625199     -3.198263
  H      -1.080057      2.550087     -2.316142
  C      -4.146442      1.870691     -3.553681
  H      -5.095225     -0.051657     -3.615651
  H      -3.028649      3.692920     -3.388380
  F      -5.188784      2.480297     -4.125453
  N       0.220382     -3.268238      1.917945
  C      -0.657591     -2.397173      1.338870
  N      -0.382287     -4.379686      2.425259
  N      -1.639670     -4.258629      2.185267
  C      -1.862451     -3.081816      1.522636
  C       1.626244     -3.189188      2.004639
  C       2.272264     -3.698144      3.131824
  C       2.369281     -2.644200      0.959721
  C       3.658080     -3.647730      3.219508
  H       1.677055     -4.140039      3.922527
  C       3.754307     -2.588191      1.042594
  H       1.861122     -2.239432      0.092513
  C       4.377678     -3.085175      2.176084
  H       4.183019     -4.031450      4.087521
  H       4.346949     -2.148372      0.247744
  C      -3.225948     -2.711762      1.141689
  C      -4.302916     -3.528824      1.521092
  C      -3.510590     -1.548656      0.414150
  C      -5.610512     -3.198606      1.191189
  H      -4.088905     -4.431838      2.082976
  C      -4.816036     -1.203814      0.078002
  H      -2.696661     -0.896258      0.112863
  C      -5.851109     -2.036038      0.473262
  H      -6.444046     -3.828865      1.483256
  H      -5.033804     -0.302756     -0.486237
  F       5.715602     -3.010919      2.269419
  F      -7.114847     -1.710062      0.150828
  H       0.063399     -2.120934     -1.457581

104
4'-TS (0 1)
  P       3.992260      2.813893      1.586740
  P       0.704779      1.922011      7.146798
  N       4.479797      1.620653      4.311007
  N       3.379129      1.316540      6.312639
  C       5.558765      2.330321      2.282740
  C       5.624874      1.884066      3.585755
  C       6.908096      1.712193      4.240987
  C       6.985095      1.511953      5.573735
  C       5.784256      1.440074      6.353497
  C       4.547342      1.452385      5.640036
  C       5.749940      1.370059      7.740394
  C       4.532168      1.341542      8.410828
  C       3.364330      1.307887      7.653368
  C       2.006302      1.285899      8.313081
  C       1.202872      3.706412      6.921993
  C      -0.840759      1.911596      8.170550
  H       6.489546      2.508146      1.749389
  H       7.803536      1.793777      3.633009
  H       7.945190      1.412529      6.072669
  H       6.685679      1.360012      8.294102
  H       4.479943      1.331741      9.493809
  H       2.038430      1.839832      9.258636
  H      -0.686295      2.606822      9.006235
  H       2.297707      3.641012      6.895071
  C       3.890654      1.959703     -0.062772
  H       4.775366      2.253195     -0.643505
  C       4.210246      4.641485      1.234902
  H       4.740564      4.970016      2.138105
  C       0.799363      4.639245      8.057452
  H      -0.286525      4.768123      8.111212
  H       1.144874      4.275133      9.030564
  H       1.238247      5.631159      7.903266
  C       0.749707      4.211887      5.553100
  H       1.125302      3.557126      4.759139
  H      -0.341046      4.244950      5.464058
  H       1.130787      5.223636      5.373606
  C      -1.115018      0.517116      8.729537
  H      -2.072322      0.518567      9.261694
  H      -1.182979     -0.226194      7.930858
  H      -0.346841      0.191810      9.436137
  C      -2.014307      2.398428      7.321298
  H      -2.174008      1.732145      6.467763
  H      -2.931826      2.402103      7.919342
  H      -1.862525      3.413034      6.941065
  C       5.102808      4.922805      0.030435
  H       6.058034      4.393630      0.102044
  H       4.621068      4.627184     -0.907156
  H       5.321426      5.994513     -0.038152
  C       2.888154      5.401944      1.166328
  H       2.244812      5.043728      0.356582
  H       2.333494      5.310806      2.105522
  H       3.073132      6.468241      0.993012
  C       3.939759      0.452504      0.177391
  H       3.068130      0.120766      0.753428
  H       3.936098     -0.084209     -0.777825
  H       4.839176      0.168207      0.731556
  C       2.628947      2.353050     -0.825581
  H       2.612781      3.414648     -1.088536
  H       2.557541      1.782506     -1.758300
  H       1.732802      2.138082     -0.233647
  H       1.727271      0.251396      8.550288
 Cu       1.547107      0.646611      5.465835
 Cu       2.791134      1.624118      3.217280
  C       0.845421      1.015966      2.682366
  C       1.432113      0.028566      3.194782
  C      -0.170129      1.800946      2.046368
  C      -1.370753      1.177923      1.662555
  C      -0.013522      3.174959      1.824202
  C      -2.386660      1.913697      1.070394
  H      -1.496183      0.114381      1.838199
  C      -1.023212      3.917810      1.228855
  H       0.915888      3.648536      2.118511
  C      -2.196464      3.274281      0.861451
  H      -3.319075      1.450525      0.766504
  H      -0.914444      4.981748      1.048345
  F      -3.175107      3.984411      0.290783
  N       2.359539     -2.184599      6.168642
  C       1.365974     -1.485838      5.537939
  N       1.886946     -3.078755      7.060071
  N       0.595414     -2.997297      7.032679
  C       0.228543     -2.052065      6.117471
  C       3.751264     -2.067618      5.962913
  C       4.630732     -2.343403      7.008934
  C       4.234492     -1.676191      4.715051
  C       5.999366     -2.218763      6.807579
  H       4.230927     -2.654741      7.966802
  C       5.602225     -1.545902      4.512783
  H       3.545662     -1.460400      3.905653
  C       6.463500     -1.813992      5.564785
  H       6.706864     -2.417926      7.604938
  H       5.999379     -1.222084      3.557669
  C      -1.180221     -1.745781      5.870671
  C      -2.185123     -2.462115      6.535216
  C      -1.561138     -0.723371      4.990312
  C      -3.527667     -2.165902      6.334398
  H      -1.891800     -3.254222      7.216312
  C      -2.900437     -0.421146      4.775546
  H      -0.799124     -0.148972      4.473881
  C      -3.867204     -1.147084      5.456448
  H      -4.311793     -2.714089      6.845812
  H      -3.198170      0.370696      4.095498
  F       7.784808     -1.662032      5.382420
  F      -5.162628     -0.854485      5.260411
  H       1.497408     -0.819709      4.175213

14
4'-TSalkyne (0 1)
  C       0.845421      1.015966      2.682366
  C       1.432113      0.028566      3.194782
  C      -0.170129      1.800946      2.046368
  C      -1.370753      1.177923      1.662555
  C      -0.013522      3.174959      1.824202
  C      -2.386660      1.913697      1.070394
  H      -1.496183      0.114381      1.838199
  C      -1.023212      3.917810      1.228855
  H       0.915888      3.648536      2.118511
  C      -2.196464      3.274281      0.861451
  H      -3.319075      1.450525      0.766504
  H      -0.914444      4.981748      1.048345
  F      -3.175107      3.984411      0.290783
  H       1.497408     -0.819709      4.175213

90
4'-TS3 (0 1)
  P       0.721919      0.000000     -3.814809
  C       2.434264     -0.476982     -3.702743
  C      -0.107382     -1.336062     -4.808817
  C       0.759332      1.530899     -4.894785
 Cu       0.377827     -0.335827     -1.515733
  C       1.957294      1.229191      3.148337
  P       0.271362      1.640864      2.479776
  C       0.616115      3.127341      1.405416
  C      -0.652345      2.246112      3.968837
 Cu       0.272044     -0.256782      1.230480
  N       2.377458     -0.254091     -1.309260
  C       3.076705     -0.454897     -2.482848
  C       3.032829      0.033490     -0.174809
  N       2.289324      0.338114      0.916051
  C       2.876302      0.791273      2.033169
  H       3.027797     -0.654525     -4.596407
  C       4.517488     -0.609321     -2.406530
  C       5.182978     -0.351628     -1.260685
  H       5.046011     -0.895259     -3.310415
  C       4.458272      0.054340     -0.092267
  H       6.264852     -0.437241     -1.207559
  C       5.048465      0.469939      1.094540
  C       4.259674      0.881473      2.163049
  H       6.133081      0.489813      1.168803
  H       4.697798      1.251814      3.083140
  H       2.409324      2.058932      3.704346
  H       1.813977      0.402300      3.855467
  H       1.583061      2.870212      0.955341
  C       0.763615      4.446727      2.153566
  C      -0.401922      3.203722      0.268535
  H      -0.140109      3.147866      4.329423
  C      -0.647342      1.195878      5.077549
  C      -2.081916      2.606389      3.566374
  H       0.423745     -1.415054     -5.766819
  C       0.044043     -2.654879     -4.054144
  C      -1.577086     -1.017493     -5.067636
  H       1.637882      2.052579     -4.493603
  C       1.018248      1.225958     -6.366696
  C      -0.453577      2.436473     -4.695498
  H      -0.183315      4.770155      2.597829
  H       1.508208      4.384010      2.953910
  H       1.087039      5.235292      1.465199
  H      -0.421502      2.262853     -0.292304
  H      -1.417131      3.390608      0.633483
  H      -0.141516      4.011855     -0.424419
  H      -1.265127      1.543194      5.912616
  H      -1.065661      0.247542      4.730151
  H       0.355886      1.005466      5.468036
  H      -2.606826      1.726167      3.182135
  H      -2.634629      2.971484      4.438570
  H      -2.116414      3.387764      2.801323
  H       1.904466      0.597942     -6.500207
  H       0.167742      0.714603     -6.828971
  H       1.183031      2.155250     -6.923759
  H      -1.391354      1.938691     -4.961362
  H      -0.529099      2.768522     -3.655267
  H      -0.365759      3.330702     -5.323102
  H      -0.477488     -2.615071     -3.090802
  H      -0.386857     -3.476890     -4.636497
  H       1.096384     -2.882019     -3.859567
  H      -1.709260     -0.123822     -5.684303
  H      -2.058492     -1.851465     -5.590440
  H      -2.113422     -0.860161     -4.125689
  C       0.142355     -2.171349      2.180722
  N       1.313147     -2.771370      2.558140
  N       1.289626     -3.211653      3.832151
  C       2.465523     -2.971999      1.767770
  C      -0.615290     -2.301479      3.346595
  N       0.122480     -2.924581      4.312567
  C      -1.985488     -1.861657      3.608225
  C       3.720217     -3.019610      2.373704
  C       2.338987     -3.119952      0.387197
  C       4.853903     -3.207712      1.593569
  H       3.791526     -2.911144      3.449547
  C       3.471459     -3.302992     -0.395481
  H       1.360691     -3.079478     -0.079146
  C       4.712563     -3.338332      0.219976
  H       5.843503     -3.240138      2.035883
  H       3.399012     -3.398531     -1.472726
  F       5.812432     -3.486591     -0.535346
  C      -2.586568     -2.124093      4.846939
  C      -2.720217     -1.152922      2.647330
  C      -3.876968     -1.689188      5.123021
  H      -2.019370     -2.673204      5.591337
  C      -4.013959     -0.717789      2.908247
  H      -2.270020     -0.929365      1.685745
  C      -4.573616     -0.990034      4.148375
  H      -4.349183     -1.886456      6.079580
  H      -4.584631     -0.167809      2.166640
  F      -5.819741     -0.564901      4.410300

104
2+pdt (0 1)
 Cu      -3.240751     -2.009956     -3.809696
 Cu      -1.611382     -1.934737     -5.987974
  P      -4.713639     -2.555589     -2.135874
  P      -0.587150     -1.838397     -8.054529
  N      -4.336016     -3.387764     -5.049085
  N      -3.233579     -2.780823     -6.999128
  C      -5.231107     -4.152006     -2.921984
  C      -5.325415     -4.045779     -4.423416
  C      -6.370583     -4.664403     -5.097474
  C      -6.372835     -4.626530     -6.486504
  C      -5.333458     -4.000157     -7.161569
  C      -4.282014     -3.378427     -6.410336
  C      -5.259547     -3.925198     -8.589849
  C      -4.225010     -3.297978     -9.174188
  C      -3.147308     -2.737322     -8.376850
  C      -2.044575     -2.206391     -9.019907
  C       0.541025     -3.297657     -8.373096
  C       0.189751     -0.358702     -8.874509
  H      -6.170390     -4.534055     -2.509576
  H      -7.150977     -5.174313     -4.544249
  H      -7.177452     -5.078728     -7.051989
  H      -6.056848     -4.374492     -9.181632
  H      -4.145858     -3.227548    -10.255336
  H      -2.013008     -2.247871    -10.105394
  H      -0.651189      0.343336     -8.922412
  H       0.642136     -3.415133     -9.457285
  C      -6.357740     -1.728200     -1.868756
  H      -6.855267     -1.908296     -2.834817
  C      -4.082040     -3.105716     -0.476513
  H      -4.828428     -3.778229     -0.030367
  C      -3.279450      0.634404     -6.619721
  N      -2.557717      1.290084     -5.677512
  N      -4.309016      0.660609     -4.656387
  N      -3.188563      1.295603     -4.501863
  C      -4.427234      0.247036     -5.954131
  C       1.916676     -3.124967     -7.737996
  H       1.827619     -2.843811     -6.682332
  H       2.516377     -2.358256     -8.243551
  H       2.475200     -4.065098     -7.791530
  C      -0.157768     -4.534937     -7.813820
  H      -1.145850     -4.680186     -8.260513
  H      -0.289433     -4.450625     -6.725086
  H       0.448183     -5.431057     -8.006209
  C       1.274576      0.277354     -8.002191
  H       1.579201      1.240478     -8.423926
  H       2.169495     -0.351096     -7.950388
  H       0.921426      0.438567     -6.985553
  C       0.675431     -0.624309    -10.292334
  H       1.519112     -1.325777    -10.299246
  H       1.025855      0.302364    -10.760710
  H      -0.114203     -1.039023    -10.924947
  C      -3.859988     -1.907082      0.446929
  H      -4.789364     -1.399225      0.698453
  H      -3.185800     -1.180848     -0.009975
  H      -3.400055     -2.246962      1.382235
  C      -2.771431     -3.867401     -0.685180
  H      -2.038189     -3.233892     -1.195584
  H      -2.898868     -4.778190     -1.268905
  H      -2.350248     -4.154238      0.284595
  C      -6.196778     -0.217877     -1.692579
  H      -5.682260      0.023463     -0.752461
  H      -7.178082      0.269926     -1.666720
  H      -5.612474      0.214272     -2.510014
  C      -7.222526     -2.352836     -0.774947
  H      -7.348712     -3.431484     -0.913128
  H      -8.218392     -1.902195     -0.775619
  H      -6.788957     -2.198572      0.218381
  C      -1.323853      1.970046     -5.835873
  C      -0.363778      1.877332     -4.834728
  C      -1.115869      2.747601     -6.969049
  C       0.830251      2.578954     -4.974128
  C       0.077526      3.439740     -7.116817
  C       1.030317      3.352368     -6.109936
  H      -0.540990      1.234841     -3.979131
  H      -1.890359      2.831977     -7.727075
  H       1.602767      2.527894     -4.212185
  H       0.274087      4.063954     -7.983985
  C      -5.633057     -0.409244     -6.449085
  C      -5.845441     -0.604341     -7.817460
  C      -6.626086     -0.814902     -5.546213
  C      -7.004371     -1.206816     -8.276470
  C      -7.790945     -1.418456     -5.996201
  C      -7.958836     -1.614310     -7.359697
  H      -5.086906     -0.302208     -8.530852
  H      -6.471385     -0.637656     -4.489355
  H      -7.173829     -1.373719     -9.333815
  H      -8.559125     -1.752537     -5.303150
  F       2.178214      4.021749     -6.241764
  F      -9.075137     -2.213606     -7.796985
  H      -2.920176      0.453947     -7.620058
  C      -1.289447     -1.448602     -4.169908
  C      -1.250449     -1.019491     -3.006594
  H      -4.451539     -4.881979     -2.679742
  C      -1.129756     -0.436784     -1.710597
  C      -1.862684      0.725303     -1.393928
  C      -0.297298     -0.999861     -0.723662
  C      -1.772237      1.300360     -0.131514
  C      -0.212093     -0.430893      0.541861
  C      -0.954405      0.710645      0.816632
  H      -2.498106      1.162307     -2.162930
  H       0.273383     -1.890171     -0.964839
  H      -2.331643      2.192051      0.121620
  H       0.420243     -0.859021      1.310341
  F      -0.872483      1.253699      2.039021

92
3EWG (0 1)
 Cu       2.041128      2.199803      2.786297
 Cu       0.651510      2.048721      4.754799
  P       3.444731      2.699115      1.044291
  P      -0.442633      2.106223      6.755530
  N       3.614933      2.674080      4.064992
  N       2.398610      2.121932      5.931457
  C       4.836805      3.190784      2.055455
  C       4.753053      3.109366      3.427990
  C       5.883501      3.488457      4.236516
  C       5.865508      3.390240      5.594403
  C       4.672506      2.906695      6.262105
  C       3.569510      2.566250      5.402064
  C       4.503044      2.760209      7.642526
  C       3.291303      2.277804      8.154148
  C       2.270806      1.962733      7.258613
  C       0.959820      1.399618      7.756238
  C      -0.654410      3.825924      7.425432
  C      -1.950952      1.128564      7.212251
  H       5.767420      3.546009      1.623883
  H       6.785444      3.858972      3.740284
  H       3.157029      2.142109      9.223554
  H       0.845117      1.560828      8.831256
  H      -2.770381      1.855677      7.168712
  H       0.369476      4.235016      7.357102
  C       4.054481      1.348824     -0.084116
  H       3.428820      1.431003     -0.986276
  C       2.974490      4.158662     -0.009529
  H       2.678497      4.891014      0.743428
  C       0.015525      1.970369      2.831176
  C      -0.677471      2.979067      2.153307
  N      -1.744240      1.151901      1.659970
  N      -1.719603      2.428836      1.463398
  N      -0.706862      0.863994      2.479435
  C      -1.122411      3.924519      8.874842
  H      -2.141277      3.540729      8.977059
  H      -0.477535      3.364319      9.559855
  H      -1.116375      4.963138      9.198839
  C      -1.553370      4.630247      6.481024
  H      -1.161675      4.620670      5.457565
  H      -2.568893      4.213975      6.462771
  H      -1.614611      5.668937      6.809845
  C      -1.916089      0.505953      8.606351
  H      -2.883082      0.019169      8.819338
  H      -1.144198     -0.268907      8.683631
  H      -1.743563      1.242348      9.402451
  C      -2.184093      0.070945      6.131727
  H      -1.349213     -0.648959      6.079564
  H      -3.092986     -0.513415      6.358055
  H      -2.307743      0.512886      5.152939
  C       4.097384      4.732080     -0.864293
  H       4.991329      4.977965     -0.263320
  H       4.395392      4.053863     -1.664295
  H       3.766509      5.663590     -1.340393
  C       1.748664      3.810223     -0.847429
  H       1.996396      3.086028     -1.638834
  H       0.954410      3.380580     -0.234711
  H       1.360115      4.704773     -1.329955
  C       5.532516      1.477353     -0.474638
  H       6.172052      1.400037      0.413393
  H       5.809279      0.674071     -1.169256
  H       5.754186      2.435686     -0.957974
  C       3.785305      0.001012      0.591566
  H       2.727634     -0.127032      0.800185
  H       4.123635     -0.821499     -0.051367
  H       4.332333     -0.067109      1.539332
  C      -0.371737      4.407962      2.094792
  C      -1.074312      5.243100      1.212707
  C       0.638499      4.971291      2.885211
  C      -0.766583      6.590140      1.098827
  C       0.959927      6.322631      2.789002
  C       0.257860      7.108721      1.886120
  H      -1.856493      4.811169      0.597819
  H       1.189160      4.344224      3.589000
  H      -1.293403      7.245617      0.411987
  H       1.745590      6.762961      3.386256
  C      -0.528315     -0.455584      2.935927
  C       0.668302     -0.839518      3.558905
  C      -1.578948     -1.377166      2.813879
  C       0.801442     -2.122701      4.070326
  C      -1.429032     -2.662537      3.323459
  C      -0.240703     -3.019503      3.946444
  H       1.489641     -0.137551      3.624911
  H      -2.491540     -1.060851      2.332759
  H       1.735319     -2.441352      4.547623
  H      -2.237100     -3.387737      3.242305
  F       0.560369      8.417560      1.782965
  F      -0.116398     -4.255096      4.450892
  H       0.944813      0.323650      7.572339
  C       7.055409      3.782684      6.294188
  N       8.057488      4.118390      6.770202
  C       5.505384      3.069162      8.605143
  N       6.240494      3.301030      9.483320

106
3EWG-TS (0 1)
 Cu       2.482499      1.600510      2.581575
 Cu       1.349647      1.432764      4.768139
  P       3.851013      2.975097      1.223782
  P       0.300631      1.215887      6.788515
  N       4.278639      2.070245      4.081074
  N       3.130850      1.457443      5.958016
  C       5.361353      2.245732      1.963833
  C       5.418300      2.270956      3.400224
  C       6.664556      2.333231      4.090974
  C       6.719791      2.181333      5.452703
  C       5.515170      1.885809      6.174338
  C       4.319194      1.815066      5.398137
  C       5.400258      1.637295      7.560161
  C       4.167976      1.288191      8.097138
  C       3.055053      1.174789      7.254921
  C       1.748828      0.657146      7.804609
  C      -0.090708      2.851674      7.584263
  C      -1.044435      0.009661      7.194044
  H       6.318647      2.394499      1.465611
  H       7.574401      2.517658      3.530668
  H       4.078836      1.077494      9.156350
  H       1.651914      0.922144      8.862962
  H      -1.163390     -0.037939      8.284491
  H       0.910982      3.290588      7.706035
  C       3.875892      2.502339     -0.584114
  H       4.214333      3.389966     -1.134554
  C       4.161369      4.809976      1.217169
  H       4.127801      5.077666      2.280314
  C       0.500171      2.012026      3.042422
  C       0.059791      3.330541      2.856141
  N      -1.590048      2.116857      2.161974
  N      -1.192118      3.335227      2.316234
  N      -0.598144      1.311795      2.593451
  C      -0.741647      2.737480      8.958974
  H      -1.753857      2.327467      8.887871
  H      -0.169596      2.103224      9.644213
  H      -0.822497      3.728125      9.418449
  C      -0.874145      3.759058      6.636434
  H      -0.366295      3.870319      5.675126
  H      -1.878422      3.374350      6.438269
  H      -0.982486      4.754509      7.079459
  C      -0.660358     -1.368318      6.656777
  H      -1.484425     -2.071424      6.815113
  H      -0.455726     -1.331928      5.581554
  H       0.218976     -1.784962      7.155911
  C      -2.352460      0.481208      6.558564
  H      -2.233784      0.616297      5.478531
  H      -3.130192     -0.273416      6.714586
  H      -2.711202      1.420758      6.985589
  C       5.515417      5.217366      0.646992
  H       6.343717      4.778879      1.210348
  H       5.622434      4.916262     -0.401072
  H       5.625687      6.307119      0.684201
  C       3.008769      5.526767      0.517139
  H       2.999840      5.314299     -0.557871
  H       2.040938      5.237584      0.934466
  H       3.112976      6.610235      0.636553
  C       4.807942      1.341526     -0.919434
  H       4.530181      0.443113     -0.360633
  H       4.734951      1.113409     -1.988746
  H       5.853894      1.572784     -0.699960
  C       2.437034      2.187405     -0.998567
  H       1.752665      3.010902     -0.772217
  H       2.382934      1.984732     -2.074250
  H       2.075808      1.304068     -0.461058
  C       0.705360      4.589772      3.223288
  C       0.101458      5.809552      2.882975
  C       1.904846      4.622011      3.947799
  C       0.681151      7.020411      3.238227
  C       2.493757      5.827121      4.313143
  C       1.873820      7.013153      3.948049
  H      -0.833043      5.786999      2.332306
  H       2.396720      3.690118      4.213092
  H       0.222679      7.967386      2.973874
  H       3.423309      5.856883      4.872724
  C      -0.859519     -0.071729      2.712001
  C       0.183107     -0.996564      2.705851
  C      -2.179190     -0.500414      2.878597
  C      -0.085956     -2.348330      2.896891
  C      -2.451937     -1.850913      3.054011
  C      -1.399438     -2.755409      3.070808
  H       1.201466     -0.662580      2.537698
  H      -2.976265      0.233632      2.865273
  H       0.713762     -3.080583      2.904540
  H      -3.467677     -2.206824      3.187606
  F       2.438676      8.179774      4.294105
  F      -1.662027     -4.056441      3.259816
  H       1.776940     -0.438943      7.757982
  C       3.831908     -0.009579      2.122268
  C       3.633232     -1.032523      2.789996
  H       4.841822      1.035205      1.863464
  C       3.340208     -2.193478      3.556130
  C       3.499347     -3.483140      3.019725
  C       2.844361     -2.066399      4.866490
  C       3.173566     -4.609688      3.763350
  C       2.518751     -3.186847      5.616274
  C       2.686713     -4.444371      5.052766
  H       3.876093     -3.588950      2.007923
  H       2.705235     -1.069478      5.273888
  H       3.288891     -5.609855      3.360049
  H       2.132417     -3.108265      6.626706
  F       2.368901     -5.525862      5.773974
  C       7.998622      2.307087      6.079537
  N       9.070963      2.428495      6.507535
  C       6.499401      1.708429      8.474119
  N       7.317295      1.745812      9.296841

106
4EWG (0 1)
 Cu       2.231859      1.047432      3.583543
 Cu       1.125916      1.093799      5.662775
  P       3.637901      0.718145      1.875396
  P       0.819253      1.740888      7.795432
  N       4.701255      1.918433      4.544237
  N       3.778132      2.182099      6.592991
  C       5.330238      1.397246      2.305174
  C       5.180659      2.393475      3.413764
  C       5.447128      3.767432      3.229751
  C       5.161896      4.659982      4.246531
  C       4.583655      4.177861      5.453622
  C       4.381852      2.769179      5.541344
  C       4.117272      4.954486      6.552867
  C       3.453609      4.327057      7.589101
  C       3.286270      2.923593      7.559686
  C       2.456901      2.199430      8.570930
  C      -0.103550      3.353034      7.872727
  C       0.092986      0.587376      9.052854
  H       5.934205      0.558725      2.661628
  H       5.859573      4.129344      2.294478
  H       3.063187      4.913243      8.413745
  H       2.305017      2.780661      9.485056
  H       0.137726      1.080673     10.033252
  H       0.618979      4.050300      7.423399
  C       3.989133     -1.019026      1.334146
  H       4.744746     -0.994537      0.537680
  C       3.193719      1.729910      0.379452
  H       3.519022      2.737284      0.679397
  C       1.127046     -0.636277      4.506063
  N       0.212431     -1.098374      3.588108
  N       0.969096     -2.901744      4.424999
  N       0.135847     -2.447593      3.547674
  C       1.596799     -1.848420      5.023038
  C      -0.453009      3.828170      9.278599
  H      -1.196992      3.176263      9.747578
  H       0.418509      3.869659      9.939873
  H      -0.880261      4.835698      9.237697
  C      -1.319634      3.334526      6.948109
  H      -1.031913      3.007672      5.944659
  H      -2.108452      2.672710      7.315599
  H      -1.737380      4.343171      6.866932
  C       0.907570     -0.705235      9.086766
  H       0.465897     -1.397638      9.811053
  H       0.905389     -1.192521      8.107126
  H       1.950974     -0.553084      9.374059
  C      -1.362722      0.281320      8.703154
  H      -1.444613     -0.094671      7.676774
  H      -1.747360     -0.495461      9.372155
  H      -2.011802      1.154511      8.802625
  C       3.933789      1.335417     -0.893935
  H       5.020065      1.309787     -0.755632
  H       3.618798      0.349228     -1.248610
  H       3.719430      2.053959     -1.692048
  C       1.677503      1.783122      0.197681
  H       1.252399      0.802469     -0.034770
  H       1.188568      2.147347      1.105961
  H       1.420776      2.460292     -0.624084
  C       4.513245     -1.819621      2.526296
  H       3.794452     -1.800177      3.351752
  H       4.656368     -2.864699      2.233057
  H       5.471522     -1.452213      2.904242
  C       2.702992     -1.654180      0.806581
  H       2.307172     -1.140741     -0.073408
  H       2.892635     -2.696205      0.529228
  H       1.929321     -1.656594      1.580775
  C      -0.555315     -0.349694      2.668490
  C      -0.893824      0.974844      2.942660
  C      -0.957206     -0.939237      1.467330
  C      -1.601969      1.722986      2.009648
  C      -1.682169     -0.200774      0.540760
  C      -1.986581      1.124524      0.820167
  H      -0.583013      1.433403      3.874082
  H      -0.700507     -1.974910      1.278441
  H      -1.852834      2.760884      2.199523
  H      -2.005418     -0.637867     -0.397718
  C       2.581618     -2.048415      6.083876
  C       3.498599     -1.039219      6.400217
  C       2.599853     -3.233446      6.831346
  C       4.384995     -1.183411      7.460584
  C       3.489012     -3.394938      7.887417
  C       4.364076     -2.361280      8.193008
  H       3.530393     -0.125826      5.815791
  H       1.897318     -4.020984      6.577920
  H       5.093788     -0.399070      7.705618
  H       3.508985     -4.303969      8.479271
  F      -2.669655      1.841245     -0.083330
  F       5.215808     -2.508998      9.221811
  H       2.952263      1.257182      8.819457
  C       1.523071      2.783022      4.339712
  C       1.157655      3.962704      4.336717
  H       5.814439      1.825814      1.422997
  C       0.713867      5.315114      4.347204
  C      -0.657824      5.626490      4.313830
  C       1.631760      6.378526      4.398759
  C      -1.094211      6.943382      4.356466
  C       1.209065      7.698757      4.445387
  C      -0.153205      7.961754      4.428255
  H      -1.380258      4.819078      4.255553
  H       2.692529      6.162384      4.390278
  H      -2.149658      7.192781      4.332023
  H       1.921210      8.515136      4.497716
  F      -0.574714      9.231988      4.476732
  C       5.424059      6.043818      3.995918
  N       5.656109      7.145243      3.711343
  C       4.263069      6.375297      6.634870
  N       4.339771      7.524870      6.777211

106
4EWG'-TS (0 1)
  P       3.982609      2.831165      1.622306
  P       0.682537      1.965296      7.080055
  N       4.473722      1.595130      4.327378
  N       3.357986      1.295916      6.302495
  C       5.556743      2.335324      2.310938
  C       5.614970      1.857932      3.599838
  C       6.890047      1.647885      4.241908
  C       6.981432      1.409739      5.577587
  C       5.775967      1.352101      6.376238
  C       4.540639      1.406424      5.650833
  C       5.702447      1.257984      7.770752
  C       4.459327      1.258142      8.414893
  C       3.309343      1.274744      7.638566
  C       1.941645      1.298299      8.274980
  C       1.237758      3.732301      6.845637
  C      -0.885360      2.012533      8.065841
  H       6.488064      2.506433      1.776950
  H       7.791673      1.713215      3.642740
  H       4.404285      1.231858      9.496177
  H       1.977471      1.855555      9.218198
  H      -0.736559      2.732789      8.880683
  H       2.330971      3.642551      6.862403
  C       3.905775      2.019027     -0.047567
  H       4.790775      2.337453     -0.614120
  C       4.195004      4.668843      1.337378
  H       4.718424      4.972255      2.253397
  C       0.814053      4.695935      7.947610
  H      -0.269376      4.852503      7.956286
  H       1.112751      4.343007      8.940038
  H       1.283702      5.673226      7.792149
  C       0.850105      4.222995      5.451467
  H       1.241968      3.545053      4.684708
  H      -0.235208      4.277738      5.318101
  H       1.260985      5.222568      5.269919
  C      -1.202436      0.644565      8.665064
  H      -2.171269      0.686110      9.173875
  H      -1.269229     -0.124796      7.891684
  H      -0.458833      0.328068      9.401361
  C      -2.025481      2.494792      7.169315
  H      -2.181438      1.799411      6.338581
  H      -2.956161      2.544260      7.744194
  H      -1.839102      3.489904      6.754327
  C       5.088252      4.997087      0.145439
  H       6.049025      4.476318      0.201383
  H       4.611385      4.728825     -0.802646
  H       5.296146      6.072312      0.114173
  C       2.864081      5.415845      1.289849
  H       2.231195      5.082187      0.461582
  H       2.304301      5.282361      2.220925
  H       3.038911      6.489524      1.158970
  C       3.966924      0.506474      0.154515
  H       3.098896      0.153068      0.723012
  H       3.964895     -0.004379     -0.814447
  H       4.869843      0.211618      0.697395
  C       2.644023      2.421859     -0.805662
  H       2.618105      3.490442     -1.037288
  H       2.586051      1.878484     -1.755056
  H       1.746453      2.178874     -0.226866
  H       1.630032      0.272969      8.511745
 Cu       1.500615      0.644668      5.428604
 Cu       2.783401      1.604700      3.221832
  C       0.846415      0.963862      2.685772
  C       1.451433     -0.021762      3.180405
  C      -0.180002      1.741090      2.057570
  C      -1.374175      1.103717      1.676923
  C      -0.041692      3.117930      1.840576
  C      -2.402413      1.828740      1.093345
  H      -1.484844      0.037723      1.847673
  C      -1.064005      3.849980      1.253821
  H       0.881901      3.604158      2.132608
  C      -2.230982      3.192758      0.889713
  H      -3.330159      1.354834      0.791878
  H      -0.970632      4.916064      1.077651
  F      -3.220789      3.892288      0.328052
  N       2.425323     -2.126528      6.220036
  C       1.410113     -1.478874      5.567932
  N       1.981804     -2.977818      7.166610
  N       0.689153     -2.916541      7.158212
  C       0.291910     -2.029849      6.197854
  C       3.810229     -2.021235      5.966991
  C       4.724256     -2.220266      7.001541
  C       4.252375     -1.728646      4.677378
  C       6.086877     -2.123209      6.746543
  H       4.357119     -2.454076      7.994053
  C       5.613020     -1.625815      4.420399
  H       3.536879     -1.579330      3.876431
  C       6.509926     -1.825693      5.458809
  H       6.821284     -2.259460      7.532953
  H       5.981195     -1.391316      3.427841
  C      -1.125698     -1.760366      5.958630
  C      -2.107380     -2.457935      6.675718
  C      -1.538264     -0.789769      5.035041
  C      -3.457629     -2.190431      6.486461
  H      -1.790037     -3.211019      7.389494
  C      -2.885283     -0.515717      4.832389
  H      -0.794732     -0.231954      4.475056
  C      -3.828514     -1.219990      5.567273
  H      -4.223864     -2.723886      7.038834
  H      -3.207741      0.237400      4.120379
  F       7.821450     -1.705821      5.213522
  F      -5.130584     -0.953617      5.383481
  H       1.531694     -0.848937      4.157181
  C       8.290007      1.230613      6.125216
  N       9.383631      1.098229      6.491432
  C       6.850648      1.172251      8.620541
  N       7.705900      1.093266      9.401744

101
3EDG (0 1)
 Cu       2.063075      2.188007      2.784774
 Cu       0.692299      1.990842      4.759830
  P       3.459190      2.695951      1.054531
  P      -0.437659      2.069106      6.745507
  N       3.600870      2.734323      4.054447
  N       2.386365      2.204822      5.941166
  C       4.811928      3.269263      2.047592
  C       4.735965      3.220505      3.428805
  C       5.841269      3.674591      4.233245
  C       5.790908      3.611198      5.594522
  C       4.620855      3.059702      6.225970
  C       3.544782      2.665329      5.386370
  C       4.484419      3.009101      7.619970
  C       3.272447      2.534894      8.156021
  C       2.275768      2.137675      7.276579
  C       0.988676      1.562565      7.814874
  C      -0.764817      3.824182      7.240403
  C      -1.888707      1.034338      7.295950
  H       5.719701      3.659494      1.600798
  H       6.714065      4.063532      3.718867
  H       3.120143      2.432103      9.223602
  H       0.853531      1.818397      8.869255
  H      -2.754383      1.700096      7.157106
  H       0.223208      4.286730      7.139172
  C       4.103364      1.341905     -0.061514
  H       3.472775      1.376164     -0.960271
  C       2.909310      4.087242     -0.048729
  H       2.609011      4.844571      0.681472
  C       0.030654      1.965103      2.847861
  C      -0.679522      2.992362      2.214367
  N      -1.777865      1.193380      1.706954
  N      -1.746740      2.474125      1.536695
  N      -0.715375      0.871645      2.482164
  C      -1.263219      4.027444      8.669872
  H      -2.262500      3.604066      8.809707
  H      -0.592298      3.577946      9.414658
  H      -1.328220      5.096134      8.895946
  C      -1.704014      4.469547      6.215136
  H      -1.305895      4.383219      5.199191
  H      -2.691746      4.000747      6.229415
  H      -1.842961      5.529036      6.442881
  C      -1.839508      0.571039      8.750423
  H      -2.764207      0.041182      8.997338
  H      -1.012826     -0.125657      8.916788
  H      -1.726115      1.398305      9.453006
  C      -2.033550     -0.148844      6.331428
  H      -1.148588     -0.797120      6.360142
  H      -2.901899     -0.763187      6.610327
  H      -2.162086      0.184262      5.302032
  C       3.992003      4.666498     -0.954476
  H       4.888376      4.937924     -0.391339
  H       4.281349      3.957325     -1.737578
  H       3.624877      5.573799     -1.454820
  C       1.666785      3.675453     -0.837916
  H       1.906168      2.920252     -1.595730
  H       0.897004      3.264255     -0.178741
  H       1.244873      4.538317     -1.359657
  C       5.565395      1.514379     -0.458798
  H       6.201550      1.500805      0.432303
  H       5.879099      0.696859     -1.115588
  H       5.751277      2.456995     -0.981768
  C       3.887340      0.001848      0.642838
  H       2.828741     -0.171351      0.854913
  H       4.257207     -0.826270      0.030410
  H       4.428877     -0.014318      1.596566
  C      -0.369732      4.416004      2.182278
  C      -1.108586      5.284090      1.362514
  C       0.685324      4.958590      2.932591
  C      -0.801681      6.638176      1.283129
  C       1.006187      6.311056      2.864731
  C       0.255947      7.130580      2.036805
  H      -1.923836      4.868919      0.776782
  H       1.281837      4.312896      3.586542
  H      -1.363531      7.307566      0.648472
  H       1.828439      6.721426      3.439370
  C      -0.540952     -0.459417      2.904422
  C       0.668375     -0.869759      3.469123
  C      -1.597820     -1.369707      2.785536
  C       0.813679     -2.167296      3.945948
  C      -1.451367     -2.669497      3.251074
  C      -0.250526     -3.052421      3.831184
  H       1.503573     -0.172116      3.535693
  H      -2.524994     -1.033525      2.340357
  H       1.746246     -2.503748      4.388209
  H      -2.258373     -3.388540      3.170317
  F       0.559122      8.438550      1.957209
  F      -0.114534     -4.303908      4.293194
  H       1.038699      0.467015      7.752888
  N       6.774736      4.080217      6.455966
  C       8.041533      4.474400      5.896747
  H       8.583556      3.641330      5.422061
  H       7.886547      5.258647      5.152066
  H       8.669268      4.897803      6.692324
  C       6.830775      3.413946      7.736249
  H       7.544192      3.950071      8.371075
  H       7.190570      2.369470      7.629840
  N       5.536548      3.437935      8.385216
  C       5.531422      3.215945      9.811843
  H       4.630712      3.640272     10.250155
  H       5.585655      2.147377     10.081888
  H       6.390396      3.727300     10.250215

115
3EDG-TS (0 1)
 Cu       2.522032      1.602753      2.649291
 Cu       1.333964      1.377138      4.782958
  P       3.871141      2.929027      1.217373
  P       0.302459      1.109407      6.806213
  N       4.252202      1.951765      4.035780
  N       3.089184      1.323055      5.922375
  C       5.365261      2.180891      1.945613
  C       5.418814      2.155631      3.384792
  C       6.659304      2.192042      4.080651
  C       6.687591      2.008316      5.445142
  C       5.453046      1.751359      6.117508
  C       4.271928      1.688407      5.350283
  C       5.411949      1.436589      7.494630
  C       4.184907      1.055457      8.045905
  C       3.063944      0.994255      7.216007
  C       1.755523      0.476049      7.771032
  C      -0.002775      2.739706      7.651820
  C      -1.082002     -0.047574      7.227764
  H       6.325089      2.327122      1.451366
  H       7.562275      2.374058      3.511389
  H       4.085938      0.795117      9.092091
  H       1.679103      0.696888      8.841359
  H      -1.185941     -0.103529      8.319502
  H       1.020347      3.128256      7.764601
  C       3.873831      2.426567     -0.587376
  H       3.828033      3.372780     -1.142984
  C       4.200404      4.761793      1.175474
  H       4.258135      5.029760      2.238088
  C       0.517728      2.045559      3.077082
  C       0.123273      3.384115      2.927407
  N      -1.563053      2.250482      2.184918
  N      -1.123762      3.448560      2.378897
  N      -0.600506      1.399534      2.599217
  C      -0.633017      2.620262      9.035527
  H      -1.663791      2.257097      8.973593
  H      -0.077298      1.942169      9.691798
  H      -0.661718      3.601034      9.522436
  C      -0.760923      3.707037      6.743840
  H      -0.266755      3.818482      5.775362
  H      -1.785461      3.373381      6.555712
  H      -0.815355      4.695461      7.212556
  C      -0.763691     -1.434275      6.669806
  H      -1.617733     -2.102253      6.823042
  H      -0.563111     -1.391660      5.593896
  H       0.099596     -1.895493      7.157216
  C      -2.380228      0.481271      6.617888
  H      -2.274118      0.612466      5.535853
  H      -3.188663     -0.237580      6.788004
  H      -2.688260      1.436399      7.050504
  C       5.511401      5.140536      0.495598
  H       6.369385      4.659391      0.973763
  H       5.510123      4.856605     -0.562987
  H       5.664276      6.225425      0.540709
  C       3.010586      5.501097      0.568806
  H       2.904260      5.281079     -0.499745
  H       2.075749      5.234068      1.066968
  H       3.146664      6.583595      0.667286
  C       5.119093      1.668631     -1.036638
  H       5.215781      0.723389     -0.494236
  H       5.046601      1.436405     -2.105546
  H       6.034270      2.248210     -0.882459
  C       2.600132      1.635241     -0.889237
  H       1.703745      2.194334     -0.603620
  H       2.536021      1.404715     -1.959537
  H       2.596652      0.695693     -0.328117
  C       0.808529      4.610134      3.333359
  C       0.222507      5.857627      3.070146
  C       2.035016      4.583027      4.011880
  C       0.844474      7.038382      3.454916
  C       2.666182      5.757606      4.404690
  C       2.062454      6.972304      4.116465
  H      -0.730752      5.880595      2.552640
  H       2.516366      3.630601      4.215514
  H       0.399716      8.006280      3.248930
  H       3.618711      5.738462      4.924628
  C      -0.910956      0.025503      2.688967
  C       0.100662     -0.933214      2.675699
  C      -2.245189     -0.361366      2.840510
  C      -0.214857     -2.277907      2.843634
  C      -2.564248     -1.704835      2.992062
  C      -1.542429     -2.643532      3.001410
  H       1.130388     -0.628356      2.520382
  H      -3.016231      0.400045      2.835913
  H       0.560265     -3.036084      2.846530
  H      -3.592128     -2.028732      3.114271
  F       2.669649      8.111481      4.490690
  F      -1.850022     -3.939351      3.167530
  H       1.757408     -0.616831      7.674144
  C       3.836582     -0.085752      1.968670
  C       3.562070     -1.088176      2.639882
  H       4.797474      0.941307      1.783878
  C       3.214175     -2.229428      3.413326
  C       3.263678     -3.524507      2.868280
  C       2.783916     -2.077303      4.744338
  C       2.893606     -4.631602      3.621562
  C       2.415414     -3.178627      5.503213
  C       2.473132     -4.441401      4.930335
  H       3.589697     -3.649450      1.841069
  H       2.736197     -1.076179      5.162085
  H       2.923641     -5.634811      3.210194
  H       2.080820     -3.078774      6.530238
  F       2.114165     -5.505239      5.662981
  N       7.823818      1.998092      6.222893
  N       6.585419      1.495016      8.192500
  C       9.083333      2.392346      5.640514
  H       9.103932      3.450567      5.338258
  H       9.882661      2.218520      6.364590
  H       9.290814      1.777558      4.761126
  C       6.593654      1.325875      9.625280
  H       6.092729      2.148812     10.156332
  H       6.101977      0.387336      9.893465
  H       7.627944      1.267400      9.970830
  C       7.625271      2.323668      7.616382
  H       8.557004      2.123856      8.151773
  H       7.378648      3.397683      7.746099

115
4EDG (0 1)
 Cu       2.305078      1.048868      3.599165
 Cu       1.199568      1.079051      5.676161
  P       3.624005      0.701090      1.828141
  P       0.832682      1.757821      7.785959
  N       4.668252      1.810487      4.494417
  N       3.744199      2.089854      6.571724
  C       5.315687      1.375222      2.244094
  C       5.188351      2.334363      3.395392
  C       5.540364      3.688318      3.252393
  C       5.318529      4.548754      4.321692
  C       4.747541      4.005861      5.502304
  C       4.413709      2.633053      5.535373
  C       4.316486      4.845096      6.565078
  C       3.575307      4.270385      7.590913
  C       3.322553      2.887158      7.537115
  C       2.461630      2.213285      8.565568
  C      -0.081231      3.375830      7.855787
  C       0.082743      0.607182      9.033479
  H       5.937375      0.530735      2.554240
  H       5.965916      4.036316      2.319122
  H       3.198730      4.857516      8.419816
  H       2.310464      2.829026      9.457404
  H       0.126295      1.091121     10.018777
  H       0.661053      4.065628      7.427678
  C       3.966141     -1.036381      1.277119
  H       4.721848     -1.011574      0.480292
  C       3.168814      1.713673      0.335222
  H       3.497469      2.718655      0.639393
  C       1.181269     -0.657410      4.539054
  N       0.267857     -1.102466      3.610460
  N       1.019986     -2.922564      4.414163
  N       0.189436     -2.452190      3.543760
  C       1.646675     -1.880971      5.034588
  C      -0.451411      3.844615      9.258548
  H      -1.209875      3.196875      9.710126
  H       0.409839      3.870385      9.933961
  H      -0.868580      4.856953      9.219123
  C      -1.280362      3.376262      6.909969
  H      -0.972587      3.067075      5.907022
  H      -2.075668      2.707265      7.250452
  H      -1.698311      4.386214      6.840218
  C       0.884415     -0.694061      9.061502
  H       0.434965     -1.388354      9.779598
  H       0.881203     -1.173554      8.077757
  H       1.928916     -0.552687      9.350374
  C      -1.373161      0.316610      8.672672
  H      -1.449490     -0.053234      7.643557
  H      -1.772273     -0.459342      9.334564
  H      -2.014135      1.196420      8.769325
  C       3.900808      1.324656     -0.944419
  H       4.987887      1.301425     -0.811523
  H       3.587059      0.337568     -1.298159
  H       3.679378      2.042763     -1.741613
  C       1.652069      1.768103      0.161452
  H       1.227922      0.790045     -0.083346
  H       1.168043      2.114846      1.079077
  H       1.388302      2.456953     -0.648834
  C       4.491176     -1.840066      2.467030
  H       3.770902     -1.824338      3.291313
  H       4.639126     -2.884042      2.171322
  H       5.445565     -1.467510      2.849387
  C       2.681094     -1.672371      0.749486
  H       2.280020     -1.153878     -0.125385
  H       2.871721     -2.712474      0.464619
  H       1.910840     -1.681646      1.526878
  C      -0.514278     -0.342378      2.713819
  C      -0.862985      0.973026      3.016706
  C      -0.929267     -0.913525      1.507936
  C      -1.592486      1.730359      2.108006
  C      -1.675746     -0.166293      0.605606
  C      -1.988906      1.150220      0.913633
  H      -0.541815      1.416502      3.951612
  H      -0.666360     -1.943266      1.296990
  H      -1.850197      2.762014      2.321224
  H      -2.008471     -0.589935     -0.335787
  C       2.618270     -2.109459      6.102556
  C       3.543865     -1.117579      6.446168
  C       2.610914     -3.306377      6.831093
  C       4.413992     -1.291444      7.515679
  C       3.484922     -3.497511      7.895079
  C       4.369168     -2.480522      8.227880
  H       3.589864     -0.192178      5.882613
  H       1.900749     -4.079883      6.556426
  H       5.125824     -0.517767      7.784701
  H       3.485080     -4.416084      8.472556
  F      -2.694097      1.877036      0.032918
  F       5.206673     -2.657047      9.266279
  H       2.938519      1.273595      8.857325
  C       1.548477      2.778396      4.330183
  C       1.228736      3.970503      4.362869
  H       5.777680      1.838733      1.367120
  C       0.860844      5.342641      4.423918
  C      -0.489459      5.736948      4.379659
  C       1.839512      6.347551      4.536739
  C      -0.853371      7.074138      4.470111
  C       1.485158      7.686859      4.626949
  C       0.141510      8.032315      4.597494
  H      -1.255046      4.975351      4.275231
  H       2.885932      6.066954      4.552221
  H      -1.892855      7.383013      4.438462
  H       2.234916      8.467043      4.711748
  F      -0.202748      9.326783      4.689613
  N       5.545681      5.903197      4.300887
  N       4.605301      6.178266      6.461769
  C       6.225966      6.507125      3.181376
  H       7.277334      6.193850      3.098387
  H       5.710863      6.248122      2.252797
  H       6.192424      7.593686      3.287359
  C       4.179226      7.105980      7.478615
  H       3.099291      7.014268      7.629295
  H       4.686795      6.949233      8.441385
  H       4.382162      8.124533      7.141295
  C       5.710494      6.524348      5.599292
  H       5.718153      7.608388      5.464089
  H       6.675746      6.225860      6.054869

115
4EDG'-TS (0 1)
  P       3.960395      2.904673      1.570795
  P       0.667524      2.033369      7.105905
  N       4.464203      1.788037      4.305688
  N       3.347072      1.499508      6.301296
  C       5.533411      2.481520      2.273249
  C       5.615652      2.073561      3.594060
  C       6.891675      1.956442      4.253629
  C       6.965591      1.770113      5.605239
  C       5.742518      1.639954      6.349221
  C       4.523499      1.635102      5.634770
  C       5.735631      1.573422      7.750610
  C       4.496234      1.561003      8.411054
  C       3.342438      1.515425      7.640790
  C       1.983175      1.489532      8.302137
  C       1.108770      3.822649      6.808378
  C      -0.881781      2.018921      8.125060
  H       6.457691      2.696665      1.741967
  H       7.780789      2.086044      3.649139
  H       4.419108      1.547369      9.490475
  H       1.998151      2.090013      9.219358
  H      -0.757792      2.759471      8.926160
  H       2.205119      3.791374      6.793938
  C       3.899108      2.072026     -0.092384
  H       4.779809      2.401765     -0.660100
  C       4.079003      4.746884      1.242928
  H       4.582485      5.088035      2.156718
  C       0.662559      4.790252      7.897660
  H      -0.427502      4.886016      7.935591
  H       1.009009      4.480552      8.889197
  H       1.070972      5.788302      7.704040
  C       0.654651      4.252633      5.414316
  H       1.062257      3.577103      4.654174
  H      -0.435553      4.244603      5.312551
  H       1.004133      5.267857      5.194341
  C      -1.111820      0.645301      8.751323
  H      -2.072755      0.639108      9.277038
  H      -1.147616     -0.138862      7.990449
  H      -0.337920      0.382876      9.477626
  C      -2.065656      2.421743      7.246543
  H      -2.196007      1.708416      6.426608
  H      -2.987261      2.424606      7.838423
  H      -1.945015      3.420253      6.815772
  C       4.969653      5.092644      0.054156
  H       5.950646      4.614141      0.134533
  H       4.517895      4.782516     -0.893731
  H       5.131415      6.175455      0.000326
  C       2.720449      5.439299      1.172273
  H       2.106094      5.065267      0.347231
  H       2.160738      5.298985      2.102621
  H       2.850231      6.517574      1.023173
  C       3.996948      0.564761      0.130263
  H       3.130770      0.198233      0.693592
  H       4.022031      0.038125     -0.830437
  H       4.898656      0.307203      0.693506
  C       2.634229      2.429767     -0.867006
  H       2.583050      3.493201     -1.117739
  H       2.594254      1.868588     -1.807462
  H       1.738937      2.175721     -0.289391
  H       1.733340      0.460341      8.588757
 Cu       1.560334      0.741048      5.464135
 Cu       2.795873      1.686978      3.194588
  C       0.897608      0.966363      2.672693
  C       1.517731      0.025180      3.233005
  C      -0.153663      1.668430      1.997527
  C      -1.312784      0.965190      1.625315
  C      -0.073276      3.040648      1.728913
  C      -2.362919      1.620713      0.999311
  H      -1.379084     -0.097232      1.836486
  C      -1.117732      3.703784      1.100110
  H       0.825170      3.575792      2.013851
  C      -2.248530      2.982075      0.745404
  H      -3.264064      1.094680      0.703447
  H      -1.067599      4.765417      0.883748
  F      -3.260577      3.615217      0.142248
  N       2.507457     -2.039941      6.297015
  C       1.493995     -1.408043      5.627606
  N       2.058647     -2.898961      7.236701
  N       0.766664     -2.857786      7.204500
  C       0.373596     -1.975793      6.237466
  C       3.896384     -1.906402      6.086871
  C       4.782503     -2.227776      7.115011
  C       4.375219     -1.464909      4.853475
  C       6.150411     -2.104764      6.907831
  H       4.387437     -2.579130      8.060622
  C       5.742464     -1.331366      4.646635
  H       3.685286     -1.204584      4.058403
  C       6.606836     -1.651629      5.679431
  H       6.861356     -2.353838      7.688525
  H       6.132671     -0.957907      3.707197
  C      -1.044080     -1.729635      5.973836
  C      -2.025894     -2.436051      6.682152
  C      -1.457536     -0.776202      5.032852
  C      -3.377273     -2.195435      6.466410
  H      -1.707723     -3.175621      7.409584
  C      -2.805755     -0.530276      4.802766
  H      -0.714712     -0.211436      4.479159
  C      -3.749008     -1.243196      5.528896
  H      -4.143527     -2.736126      7.011792
  H      -3.127915      0.208227      4.075504
  F       7.934517     -1.495574      5.499660
  F      -5.053309     -1.004231      5.318272
  H       1.605603     -0.787173      4.241503
  N       8.133425      1.761748      6.340794
  N       6.944794      1.560897      8.400505
  C       8.074204      1.093259      7.621872
  C       9.386136      1.628911      5.636383
  H      10.208685      1.695594      6.352616
  H       9.460476      0.674608      5.095004
  H       9.499625      2.448953      4.922456
  C       6.993252      1.267087      9.812271
  H       8.019692      1.391107     10.165127
  H       6.367955      1.971494     10.366277
  H       6.662021      0.244364     10.048680
  H       8.987376      1.339773      8.172125
  H       8.036990     -0.005011      7.496463
